# Supplementary material for: Metabolomic Signatures of Brainstem in Mice following Acute and Subchronic Hydrogen Sulfide Exposure
Source: Metabolites. 2024 Jan 14;14(1):53. doi: 10.3390/metabo14010053 (PMC10819975; doi:10.3390/metabo14010053)
Supplement: Supplementary file 1 [file metabolites-14-00053-s001.zip]

Archive with 1 entries (1 files):
- metabolites-2810703-supplementary.pdf
